# Supplementary material for: Large Language Models Evaluation of Medical Licensing Examination Using GPT-4.0, ERNIE Bot 4.0, and GPT-4o
Source: Bioengineering (Basel). 2026 Jan 17;13(1):113. doi: 10.3390/bioengineering13010113 (PMC12837214; doi:10.3390/bioengineering13010113)
Supplement: Supplementary file 1 [file bioengineering-13-00113-s001.zip]

Archive with 3 entries (3 files):
- All_Questions_Reference_Answers_and_Model_Responses.pdf
- Basic_Data_GPT4_ERNIE_GPT4o_Responses_May_2023.xlsx.xlsx
- English - Version All_Questions_Reference_Answers_and_Model_Responses.pdf
