# Supplementary material for: Large Language Models Evaluation of Medical Licensing Examination Using GPT-4.0, ERNIE Bot 4.0, and GPT-4o
Source: Bioengineering (Basel). 2026 Jan 17;13(1):113. doi: 10.3390/bioengineering13010113 (PMC12837214; doi:10.3390/bioengineering13010113)
Supplement: Supplementary file 1 [file bioengineering-13-00113-s001.zip › Basic_Data_GPT4_ERNIE_GPT4o_Responses_May_2023.xlsx.xlsx]

## Sheet: Sheet1
Serial Number	Correct Answer	GPT4.0 Answer	Ernie Bot 4.0 Answer	GPT4o Answer	GPT4.0 Correctness	Ernie Bot 4.0 Correctness	GPT4o Correctness	Subject	Specific Subject	Question Type	Unit
1	A	A	C	A	1	0	1	Humanities and Preventive Medicine Comprehensive	Preventive Medicine	A1	U1
2	B	B	B	B	1	1	1	Humanities and Preventive Medicine Comprehensive	Health Regulations	A1	U1
3	B	D	B	D	0	1	0	Humanities and Preventive Medicine Comprehensive	Health Regulations	A1	U1
4	A	A	E	A	1	0	1	Humanities and Preventive Medicine Comprehensive	Health Regulations	A1	U1
5	E	C	E	B	0	1	0	Humanities and Preventive Medicine Comprehensive	Health Regulations	A1	U1
6	E	B	E	B	0	1	0	Humanities and Preventive Medicine Comprehensive	Health Regulations	A1	U1
7	A	A	A	A	1	1	1	Clinical Medicine Comprehensive	Infectious Diseases and Sexually Transmitted Diseases	A1	U1
8	D	D	D	D	1	1	1	Clinical Medicine Comprehensive	Infectious Diseases and Sexually Transmitted Diseases	A1	U1
9	D	D	D	D	1	1	1	Humanities and Preventive Medicine Comprehensive	Health Regulations	A1	U1
10	B	A	B	B	0	1	1	Humanities and Preventive Medicine Comprehensive	Health Regulations	A1	U1
11	E	B	E	B	0	1	0	Humanities and Preventive Medicine Comprehensive	Medical Ethics	A1	U1
12	A	B	A	A	0	1	1	Humanities and Preventive Medicine Comprehensive	Health Regulations	A1	U1
13	C	C	C	C	1	1	1	Humanities and Preventive Medicine Comprehensive	Medical Ethics	A1	U1
14	A	A	A	A	1	1	1	Humanities and Preventive Medicine Comprehensive	Medical Ethics	A1	U1
15	B	B	B	B	1	1	1	Humanities and Preventive Medicine Comprehensive	Medical Ethics	A1	U1
16	B	B	B	B	1	1	1	Humanities and Preventive Medicine Comprehensive	Medical Ethics	A1	U1
17	D	D	D	B	1	1	0	Humanities and Preventive Medicine Comprehensive	Medical Ethics	A1	U1
18	E	E	E	E	1	1	1	Humanities and Preventive Medicine Comprehensive	Medical Ethics	A1	U1
19	D	D	D	D	1	1	1	Humanities and Preventive Medicine Comprehensive	Medical Ethics	A1	U1
20	B	B	B	B	1	1	1	Humanities and Preventive Medicine Comprehensive	Medical Psychology	A1	U1
21	E	E	E	E	1	1	1	Humanities and Preventive Medicine Comprehensive	Medical Psychology	A1	U1
22	A	A	A	A	1	1	1	Clinical Medicine Comprehensive	Digestive System	A1	U1
23	E	E	E	E	1	1	1	Humanities and Preventive Medicine Comprehensive	Preventive Medicine	A1	U1
24	B	B	B	B	1	1	1	Basic Medicine Comprehensive	Pharmacology	A1	U1
25	C	C	C	C	1	1	1	Humanities and Preventive Medicine Comprehensive	Preventive Medicine	A1	U1
26	E	C	E	C	0	1	0	Humanities and Preventive Medicine Comprehensive	Preventive Medicine	A1	U1
27	D	D	D	D	1	1	1	Humanities and Preventive Medicine Comprehensive	Preventive Medicine	A1	U1
28	B	B	B	B	1	1	1	Humanities and Preventive Medicine Comprehensive	Preventive Medicine	A1	U1
29	B	B	B	B	1	1	1	Humanities and Preventive Medicine Comprehensive	Preventive Medicine	A1	U1
30	C	C	B	B	1	0	0	Humanities and Preventive Medicine Comprehensive	Preventive Medicine	A1	U1
31	B	B	B	B	1	1	1	Clinical Medicine Comprehensive	Hematology	A1	U1
32	A	A	A	A	1	1	1	Basic Medicine Comprehensive	Anatomy	A1	U1
33	D	B	D	D	0	1	1	Humanities and Preventive Medicine Comprehensive	Medical Psychology	A1	U1
34	D	D	D	D	1	1	1	Clinical Medicine Comprehensive	Urology	A1	U1
35	D	D	D	D	1	1	1	Clinical Medicine Comprehensive	Urology	A1	U1
36	D	D	D	D	1	1	1	Basic Medicine Comprehensive	Physiology	A1	U1
37	B	B	B	B	1	1	1	Clinical Medicine Comprehensive	Digestive System	A1	U1
38	D	D	D	D	1	1	1	Basic Medicine Comprehensive	Anatomy	A1	U1
39	E	E	E	E	1	1	1	Basic Medicine Comprehensive	Anatomy	A1	U1
40	A	A	A	A	1	1	1	Basic Medicine Comprehensive	Anatomy	A1	U1
41	B	B	B	B	1	1	1	Basic Medicine Comprehensive	Pathophysiology	A1	U1
42	D	D	D	D	1	1	1	Basic Medicine Comprehensive	Pharmacology	A1	U1
43	C	C	C	C	1	1	1	Clinical Medicine Comprehensive	Infectious Diseases and Sexually Transmitted Diseases	A1	U1
44	A	E	A	D	0	1	0	Clinical Medicine Comprehensive	Infectious Diseases and Sexually Transmitted Diseases	A1	U1
45	D	D	D	D	1	1	1	Basic Medicine Comprehensive	Pathology	A1	U1
46	A	A	A	A	1	1	1	Basic Medicine Comprehensive	Pathology	A1	U1
47	E	E	A	C	1	0	0	Clinical Medicine Comprehensive	Digestive System	A1	U1
48	C	C	C	C	1	1	1	Basic Medicine Comprehensive	Pathophysiology	A1	U1
49	D	D	D	D	1	1	1	Basic Medicine Comprehensive	Medical Immunology	A1	U1
50	A	A	A	A	1	1	1	Basic Medicine Comprehensive	Pharmacology	A1	U1
51	A	A	A	A	1	1	1	Basic Medicine Comprehensive	Medical Immunology	A1	U1
52	A	A	A	A	1	1	1	Clinical Medicine Comprehensive	Infectious Diseases and Sexually Transmitted Diseases	A1	U1
53	A	D	A	D	0	1	0	Basic Medicine Comprehensive	Medical Microbiology	A1	U1
54	B	B	B	B	1	1	1	Basic Medicine Comprehensive	Pathophysiology	A1	U1
55	B	B	B	B	1	1	1	Basic Medicine Comprehensive	Pathophysiology	A1	U1
56	B	B	B	B	1	1	1	Clinical Medicine Comprehensive	Digestive System	A1	U1
57	A	A	A	A	1	1	1	Basic Medicine Comprehensive	Pathophysiology	A1	U1
58	D	E	E	E	0	0	0	Clinical Medicine Comprehensive	Respiratory System	A1	U1
59	E	E	E	E	1	1	1	Clinical Medicine Comprehensive	Cardiovascular System	A1	U1
60	B	B	B	B	1	1	1	Clinical Medicine Comprehensive	Cardiovascular System	A1	U1
61	D	D	D	D	1	1	1	Basic Medicine Comprehensive	Pharmacology	A1	U1
62	B	B	B	B	1	1	1	Basic Medicine Comprehensive	Physiology	A1	U1
63	A	A	A	A	1	1	1	Clinical Medicine Comprehensive	Rheumatic and Immune Diseases	A1	U1
64	B	B	B	B	1	1	1	Basic Medicine Comprehensive	Physiology	A1	U1
65	E	E	E	E	1	1	1	Basic Medicine Comprehensive	Physiology	A1	U1
66	A	A	A	A	1	1	1	Basic Medicine Comprehensive	Physiology	A1	U1
67	A	A	A	A	1	1	1	Basic Medicine Comprehensive	Physiology	A1	U1
68	C	C	C	C	1	1	1	Basic Medicine Comprehensive	Physiology	A1	U1
69	E	D	E	E	0	1	1	Basic Medicine Comprehensive	Pathophysiology	A1	U1
70	B	B	B	B	1	1	1	Clinical Medicine Comprehensive	Digestive System	A2	U1
71	B	B	B	B	1	1	1	Clinical Medicine Comprehensive	Metabolic and Endocrine System	A2	U1
72	B	B	B	B	1	1	1	Clinical Medicine Comprehensive	Metabolic and Endocrine System	A2	U1
73	D	D	D	D	1	1	1	Clinical Medicine Comprehensive	Female Reproductive System	A2	U1
74	C	E	E	E	0	0	1	Clinical Medicine Comprehensive	Urology	A2	U1
75	C	C	C	C	1	1	1	Clinical Medicine Comprehensive	Metabolic and Endocrine System	A2	U1
76	E	C	E	B	0	1	0	Clinical Medicine Comprehensive	Female Reproductive System	A2	U1
77	C	C	C	C	1	1	1	Clinical Medicine Comprehensive	Rheumatic and Immune Diseases	A2	U1
78	C	C	C	C	1	1	1	Clinical Medicine Comprehensive	Metabolic and Endocrine System	A2	U1
79	E	E	E	E	1	1	1	Basic Medicine Comprehensive	Pathophysiology	A2	U1
80	B	B	B	B	1	1	1	Clinical Medicine Comprehensive	Cardiovascular System	A2	U1
81	E	C	E	C	0	1	0	Humanities and Preventive Medicine Comprehensive	Health Regulations	A2	U1
82	A	A	A	A	1	1	1	Basic Medicine Comprehensive	Pharmacology	A2	U1
83	E	E	E	E	1	1	1	Clinical Medicine Comprehensive	Urology	A2	U1
84	C	C	C	C	1	1	1	Clinical Medicine Comprehensive	Hematology	A2	U1
85	A	A	A	A	1	1	1	Humanities and Preventive Medicine Comprehensive	Preventive Medicine	A2	U1
86	C	A	B	C	0	0	1	Clinical Medicine Comprehensive	Pediatric Diseases	A2	U1
87	A	A	A	A	1	0	1	Basic Medicine Comprehensive	Preventive Medicine	A2	U1
88	C	C	C	C	1	1	1	Humanities and Preventive Medicine Comprehensive	Preventive Medicine	A2	U1
89	B	B	E	B	1	0	1	Humanities and Preventive Medicine Comprehensive	Preventive Medicine	A2	U1
90	C	C	C	C	1	1	1	Humanities and Preventive Medicine Comprehensive	Medical Ethics	A2	U1
91	A	A	A	A	1	1	1	Clinical Medicine Comprehensive	Digestive System	A2	U1
92	D	D	D	D	1	1	1	Humanities and Preventive Medicine Comprehensive	Preventive Medicine	A2	U1
93	D	D	B	D	1	0	1	Humanities and Preventive Medicine Comprehensive	Preventive Medicine	A2	U1
94	C	C	C	C	1	1	1	Humanities and Preventive Medicine Comprehensive	Preventive Medicine	A2	U1
95	C	C	C	C	1	1	1	Humanities and Preventive Medicine Comprehensive	Preventive Medicine	A2	U1
96	E	E	E	E	1	1	1	Humanities and Preventive Medicine Comprehensive	Preventive Medicine	A2	U1
97	A	B	B	A	0	0	1	Humanities and Preventive Medicine Comprehensive	Preventive Medicine	A2	U1
98	A	D	A	B	0	1	0	Humanities and Preventive Medicine Comprehensive	Preventive Medicine	A2	U1
99	A	B	D	B	0	0	0	Clinical Medicine Comprehensive	Infectious Diseases and Sexually Transmitted Diseases	A2	U1
100	E	E	E	C	1	1	0	Clinical Medicine Comprehensive	Female Reproductive System	A2	U1
101	D	D	D	D	1	1	1	Clinical Medicine Comprehensive	Nervous and Mental System	A2	U1
102	B	B	B	B	1	1	1	Clinical Medicine Comprehensive	Nervous and Mental System	A2	U1
103	A	A	A	B	1	1	0	Humanities and Preventive Medicine Comprehensive	Medical Psychology	A2	U1
104	A	A	A	A	1	1	1	Humanities and Preventive Medicine Comprehensive	Preventive Medicine	A2	U1
105	B	B	B	B	1	1	1	Humanities and Preventive Medicine Comprehensive	Preventive Medicine	A2	U1
106	D	D	D	D	1	1	1	Humanities and Preventive Medicine Comprehensive	Medical Psychology	A2	U1
107	E	A	E	E	0	1	1	Basic Medicine Comprehensive	Medical Ethics	A2	U1
108	A	D	B	C	0	0	0	Clinical Medicine Comprehensive	Pediatric Diseases	A2	U1
109	B	D	B	B	0	1	1	Basic Medicine Comprehensive	Physiology	A2	U1
110	C	C	C	C	1	1	1	Basic Medicine Comprehensive	Physiology	A2	U1
111	B	B	B	B	1	1	1	Clinical Medicine Comprehensive	Cardiovascular System	A2	U1
112	E	E	E	E	1	1	1	Humanities and Preventive Medicine Comprehensive	Health Regulations	A2	U1
113	A	A	A	A	1	1	1	Clinical Medicine Comprehensive	Pediatric Diseases	A2	U1
114	C	C	C	B	1	1	0	Humanities and Preventive Medicine Comprehensive	Medical Ethics	A2	U1
115	C	C	C	C	1	1	1	Basic Medicine Comprehensive	Physiology	A2	U1
116	C	D	D	C	0	0	1	Basic Medicine Comprehensive	Physiology	A2	U1
117	C	D	C	C	0	1	1	Basic Medicine Comprehensive	Physiology	A2	U1
118	B	B	B	B	1	1	1	Clinical Medicine Comprehensive	Infectious Diseases and Sexually Transmitted Diseases	A2	U1
119	E	C	E	C	0	1	0	Clinical Medicine Comprehensive	Infectious Diseases and Sexually Transmitted Diseases	A2	U1
120	D	D	C	D	1	0	1	Basic Medicine Comprehensive	Pharmacology	A2	U1
121	B	C	C	C	0	0	0	Clinical Medicine Comprehensive	Female Reproductive System	A2	U1
122	E	E	A	E	1	0	1	Humanities and Preventive Medicine Comprehensive	Medical Ethics	A3/A4	U1
123	D	D	D	D	1	1	1	Humanities and Preventive Medicine Comprehensive	Medical Ethics	A3/A4	U1
124	B	B	B	B	1	1	1	Humanities and Preventive Medicine Comprehensive	Medical Ethics	A3/A4	U1
125	E	E	E	E	1	1	1	Humanities and Preventive Medicine Comprehensive	Preventive Medicine	A3/A4	U1
126	E	E	E	E	1	1	1	Humanities and Preventive Medicine Comprehensive	Preventive Medicine	A3/A4	U1
127	C	C	C	C	1	1	1	Humanities and Preventive Medicine Comprehensive	Preventive Medicine	A3/A4	U1
128	A	A	A	A	1	1	1	Clinical Medicine Comprehensive	Nervous and Mental System	A3/A4	U1
129	D	D	D	D	1	1	1	Clinical Medicine Comprehensive	Nervous and Mental System	A3/A4	U1
130	E	E	E	E	1	1	1	Clinical Medicine Comprehensive	Nervous and Mental System	A3/A4	U1
131	C	B	C	C	0	1	1	Humanities and Preventive Medicine Comprehensive	Health Regulations	A3/A4	U1
132	E	C	E	B	0	0	0	Humanities and Preventive Medicine Comprehensive	Health Regulations	A3/A4	U1
133	A	A	A	A	1	1	1	Humanities and Preventive Medicine Comprehensive	Health Regulations	A3/A4	U1
134	C	C	C	C	1	1	1	Clinical Medicine Comprehensive	Digestive System	A3/A4	U1
135	D	D	D	D	1	1	1	Clinical Medicine Comprehensive	Digestive System	A3/A4	U1
136	D	C	D	D	0	1	1	Clinical Medicine Comprehensive	Digestive System	A3/A4	U1
137	E	A	E	B	0	1	0	Clinical Medicine Comprehensive	Digestive System	A3/A4	U1
138	E	E	E	E	1	1	1	Clinical Medicine Comprehensive	Nervous and Mental System	A3/A4	U1
139	D	D	D	D	1	1	1	Clinical Medicine Comprehensive	Nervous and Mental System	A3/A4	U1
140	B	D	B	B	0	1	1	Basic Medicine Comprehensive	Pathophysiology	B1	U1
141	D	D	D	D	1	1	1	Basic Medicine Comprehensive	Pathophysiology	B1	U1
142	A	C	A	A	0	1	1	Basic Medicine Comprehensive	Pathophysiology	B1	U1
143	D	D	D	D	1	1	1	Basic Medicine Comprehensive	Pathophysiology	B1	U1
144	B	B	B	B	1	1	1	Basic Medicine Comprehensive	Pathophysiology	B1	U1
145	E	E	E	E	1	1	1	Basic Medicine Comprehensive	Pathophysiology	B1	U1
146	B	B	B	B	1	1	1	Basic Medicine Comprehensive	Pathophysiology	B1	U1
147	D	E	D	D	0	1	1	Basic Medicine Comprehensive	Pathophysiology	B1	U1
148	E	E	E	E	1	1	1	Basic Medicine Comprehensive	Pathophysiology	B1	U1
149	E	D	E	E	0	1	1	Basic Medicine Comprehensive	Pathophysiology	B1	U1
150	C	A	C	B	0	1	0	Basic Medicine Comprehensive	Pathophysiology	B1	U1
1	A	A	A	A	1	1	1	Clinical Medicine Comprehensive	Metabolic and Endocrine System	A1	U2
2	C	C	E	C	1	0	1	Basic Medicine Comprehensive	Pharmacology	A1	U2
3	B	B	B	B	1	1	1	Basic Medicine Comprehensive	Physiology	A1	U2
4	E	E	E	E	1	1	1	Basic Medicine Comprehensive	Pharmacology	A1	U2
5	E	E	D	E	1	0	1	Basic Medicine Comprehensive	Pharmacology	A1	U2
6	A	A	A	A	1	1	1	Basic Medicine Comprehensive	Pharmacology	A1	U2
7	A	A	A	A	1	1	1	Clinical Medicine Comprehensive	Hematology	A1	U2
8	D	D	D	D	1	1	1	Clinical Medicine Comprehensive	Infectious Diseases and Sexually Transmitted Diseases	A1	U2
9	A	A	A	A	1	1	1	Clinical Medicine Comprehensive	Musculoskeletal System	A1	U2
10	D	D	D	D	1	1	1	Clinical Medicine Comprehensive	Hematology	A1	U2
11	A	B	A	A	0	1	1	Basic Medicine Comprehensive	Anatomy	A1	U2
12	C	C	C	C	1	1	1	Clinical Medicine Comprehensive	Cardiovascular System	A1	U2
13	B	B	B	B	1	1	1	Clinical Medicine Comprehensive	Cardiovascular System	A1	U2
14	A	A	A	A	1	1	1	Clinical Medicine Comprehensive	Infectious Diseases and Sexually Transmitted Diseases	A1	U2
15	A	A	A	A	1	1	1	Clinical Medicine Comprehensive	Urology	A1	U2
16	A	B	A	A	0	1	1	Clinical Medicine Comprehensive	Metabolic and Endocrine System	A1	U2
17	D	D	D	D	1	1	1	Clinical Medicine Comprehensive	Metabolic and Endocrine System	A1	U2
18	D	E	E	D	0	0	1	Basic Medicine Comprehensive	Urology	A1	U2
19	C	B	C	C	0	1	1	Clinical Medicine Comprehensive	Cardiovascular System	A1	U2
20	A	B	A	A	0	1	1	Clinical Medicine Comprehensive	Cardiovascular System	A1	U2
21	C	C	C	C	1	1	1	Clinical Medicine Comprehensive	Metabolic and Endocrine System	A1	U2
22	E	E	D	E	1	0	1	Clinical Medicine Comprehensive	Hematology	A1	U2
23	D	D	D	D	1	1	1	Clinical Medicine Comprehensive	Urology	A1	U2
24	C	C	B	C	1	0	1	Clinical Medicine Comprehensive	Cardiovascular System	A1	U2
25	B	B	B	B	1	1	1	Clinical Medicine Comprehensive	Musculoskeletal System	A1	U2
26	C	C	C	C	1	1	1	Clinical Medicine Comprehensive	Urology	A1	U2
27	C	C	C	C	1	1	1	Clinical Medicine Comprehensive	Nervous and Mental System	A1	U2
28	E	E	E	E	1	1	1	Clinical Medicine Comprehensive	Cardiovascular System	A1	U2
29	E	B	E	C	0	1	0	Clinical Medicine Comprehensive	Infectious Diseases and Sexually Transmitted Diseases	A1	U2
30	E	E	E	E	1	1	1	Clinical Medicine Comprehensive	Hematology	A1	U2
31	A	A	A	A	1	1	1	Clinical Medicine Comprehensive	Urology	A1	U2
32	D	D	D	D	1	1	1	Clinical Medicine Comprehensive	Urology	A1	U2
33	E	B	B	B	0	0	0	Clinical Medicine Comprehensive	Infectious Diseases and Sexually Transmitted Diseases	A1	U2
34	A	A	A	A	1	1	1	Clinical Medicine Comprehensive	Pediatric Diseases	A1	U2
35	D	D	D	D	1	1	1	Clinical Medicine Comprehensive	Metabolic and Endocrine System	A1	U2
36	B	B	B	B	1	1	1	Clinical Medicine Comprehensive	Musculoskeletal System	A1	U2
37	B	C	C	C	0	0	0	Clinical Medicine Comprehensive	Musculoskeletal System	A1	U2
38	B	B	B	B	1	1	1	Clinical Medicine Comprehensive	Cardiovascular System	A1	U2
39	C	C	E	E	1	1	0	Clinical Medicine Comprehensive	Infectious Diseases and Sexually Transmitted Diseases	A1	U2
40	C	C	C	C	1	1	1	Humanities and Preventive Medicine Comprehensive	Preventive Medicine	A1	U2
41	D	C	C	C	0	0	0	Clinical Medicine Comprehensive	Cardiovascular System	A1	U2
42	D	C	C	D	0	0	1	Clinical Medicine Comprehensive	Female Reproductive System	A1	U2
43	D	C	A	C	0	0	0	Basic Medicine Comprehensive	Pharmacology	A1	U2
44	B	B	B	B	1	1	1	Clinical Medicine Comprehensive	Respiratory System	A1	U2
45	E	E	E	E	1	1	1	Clinical Medicine Comprehensive	Urology	A1	U2
46	E	E	A	E	1	0	1	Clinical Medicine Comprehensive	Urology	A1	U2
47	B	B	B	B	1	1	1	Clinical Medicine Comprehensive	Infectious Diseases and Sexually Transmitted Diseases	A1	U2
48	B	D	B	B	0	1	1	Clinical Medicine Comprehensive	Infectious Diseases and Sexually Transmitted Diseases	A1	U2
49	D	D	D	D	1	1	1	Clinical Medicine Comprehensive	Infectious Diseases and Sexually Transmitted Diseases	A1	U2
50	A	B	B	B	0	0	0	Clinical Medicine Comprehensive	Infectious Diseases and Sexually Transmitted Diseases	A1	U2
51	D	C	C	C	0	0	0	Basic Medicine Comprehensive	Physiology	A1	U2
52	B	C	B	B	0	1	1	Clinical Medicine Comprehensive	Urology	A2	U2
53	E	E	E	E	1	1	1	Clinical Medicine Comprehensive	Musculoskeletal System	A2	U2
54	A	A	A	E	1	1	0	Clinical Medicine Comprehensive	Urology	A2	U2
55	A	A	A	A	1	1	1	Clinical Medicine Comprehensive	Cardiovascular System	A2	U2
56	C	C	B	C	1	0	1	Clinical Medicine Comprehensive	Cardiovascular System	A2	U2
57	D	E	B	B	0	0	0	Clinical Medicine Comprehensive	Digestive System	A2	U2
58	E	E	E	E	1	1	1	Clinical Medicine Comprehensive	Musculoskeletal System	A2	U2
59	B	B	B	B	1	1	1	Clinical Medicine Comprehensive	Hematology	A2	U2
60	B	B	A	B	1	0	1	Clinical Medicine Comprehensive	Musculoskeletal System	A2	U2
61	C	B	C	C	0	1	1	Clinical Medicine Comprehensive	Cardiovascular System	A2	U2
62	C	C	C	C	1	1	1	Clinical Medicine Comprehensive	Cardiovascular System	A2	U2
63	E	C	C	B	0	0	0	Clinical Medicine Comprehensive	Cardiovascular System	A2	U2
64	B	B	B	B	1	1	1	Clinical Medicine Comprehensive	Cardiovascular System	A2	U2
65	A	A	A	A	1	1	1	Clinical Medicine Comprehensive	Cardiovascular System	A2	U2
66	B	E	A	B	0	0	1	Clinical Medicine Comprehensive	Cardiovascular System	A2	U2
67	A	A	A	A	1	1	1	Clinical Medicine Comprehensive	Musculoskeletal System	A2	U2
68	D	D	D	D	1	1	1	Basic Medicine Comprehensive	Pharmacology	A2	U2
69	D	D	D	D	1	1	1	Clinical Medicine Comprehensive	Infectious Diseases and Sexually Transmitted Diseases	A2	U2
70	B	B	B	B	1	1	1	Clinical Medicine Comprehensive	Urology	A2	U2
71	E	E	E	E	1	1	1	Clinical Medicine Comprehensive	Infectious Diseases and Sexually Transmitted Diseases	A2	U2
72	C	C	C	C	1	1	1	Clinical Medicine Comprehensive	Cardiovascular System	A2	U2
73	E	E	B	E	1	0	1	Basic Medicine Comprehensive	Pathophysiology	A2	U2
74	A	A	A	A	1	1	1	Clinical Medicine Comprehensive	Musculoskeletal System	A2	U2
75	A	A	A	A	1	1	1	Clinical Medicine Comprehensive	Hematology	A2	U2
76	C	E	C	C	0	1	1	Clinical Medicine Comprehensive	Infectious Diseases and Sexually Transmitted Diseases	A2	U2
77	C	C	C	C	1	1	1	Clinical Medicine Comprehensive	Infectious Diseases and Sexually Transmitted Diseases	A2	U2
78	D	D	D	D	1	1	1	Clinical Medicine Comprehensive	Urology	A2	U2
79	C	A	C	C	0	1	1	Clinical Medicine Comprehensive	Metabolic and Endocrine System	A2	U2
80	D	D	D	D	1	1	1	Clinical Medicine Comprehensive	Musculoskeletal System	A2	U2
81	A	A	B	A	1	0	1	Clinical Medicine Comprehensive	Musculoskeletal System	A2	U2
82	E	E	E	E	1	1	1	Clinical Medicine Comprehensive	Musculoskeletal System	A2	U2
83	B	B	B	B	1	1	1	Clinical Medicine Comprehensive	Metabolic and Endocrine System	A2	U2
84	C	E	A	C	0	0	1	Clinical Medicine Comprehensive	Musculoskeletal System	A2	U2
85	C	C	C	C	1	1	1	Clinical Medicine Comprehensive	Cardiovascular System	A2	U2
86	A	A	A	A	1	1	1	Clinical Medicine Comprehensive	Musculoskeletal System	A2	U2
87	C	C	C	C	1	1	1	Clinical Medicine Comprehensive	Cardiovascular System	A2	U2
88	E	E	E	E	1	1	1	Clinical Medicine Comprehensive	Cardiovascular System	A2	U2
89	C	B	C	C	0	1	1	Clinical Medicine Comprehensive	Urology	A2	U2
90	A	A	A	A	1	1	1	Clinical Medicine Comprehensive	Cardiovascular System	A2	U2
91	A	A	A	A	1	1	1	Clinical Medicine Comprehensive	Cardiovascular System	A2	U2
92	A	A	A	A	1	1	1	Clinical Medicine Comprehensive	Urology	A2	U2
93	C	C	C	C	1	1	1	Clinical Medicine Comprehensive	Musculoskeletal System	A2	U2
94	A	B	B	B	0	0	0	Clinical Medicine Comprehensive	Urology	A2	U2
95	C	D	C	C	0	1	1	Clinical Medicine Comprehensive	Urology	A2	U2
96	B	B	B	B	1	1	1	Clinical Medicine Comprehensive	Cardiovascular System	A2	U2
97	E	E	D	E	1	0	1	Clinical Medicine Comprehensive	Metabolic and Endocrine System	A2	U2
98	B	B	B	B	1	1	1	Clinical Medicine Comprehensive	Metabolic and Endocrine System	A2	U2
99	B	B	B	B	1	1	1	Clinical Medicine Comprehensive	Cardiovascular System	A2	U2
100	B	B	B	B	1	1	1	Clinical Medicine Comprehensive	Metabolic and Endocrine System	A2	U2
101	B	B	B	B	1	1	1	Clinical Medicine Comprehensive	Cardiovascular System	A2	U2
102	D	E	D	E	0	1	0	Clinical Medicine Comprehensive	Metabolic and Endocrine System	A2	U2
103	B	B	B	B	1	1	1	Clinical Medicine Comprehensive	Metabolic and Endocrine System	A2	U2
104	B	B	B	B	1	1	1	Clinical Medicine Comprehensive	Cardiovascular System	A2	U2
105	A	C	E	E	0	0	0	Clinical Medicine Comprehensive	Musculoskeletal System	A2	U2
106	B	B	B	B	1	1	1	Clinical Medicine Comprehensive	Digestive System	A2	U2
107	C	C	C	C	1	1	1	Clinical Medicine Comprehensive	Metabolic and Endocrine System	A2	U2
108	B	B	B	B	1	1	1	Clinical Medicine Comprehensive	Urology	A2	U2
109	E	E	E	A	1	1	0	Clinical Medicine Comprehensive	Cardiovascular System	A2	U2
110	A	A	B	D	1	0	0	Clinical Medicine Comprehensive	Hematology	A2	U2
111	D	D	D	D	1	1	1	Clinical Medicine Comprehensive	Musculoskeletal System	A2	U2
112	D	D	D	D	1	1	1	Clinical Medicine Comprehensive	Musculoskeletal System	A2	U2
113	B	B	B	B	1	1	1	Clinical Medicine Comprehensive	Musculoskeletal System	A2	U2
114	E	E	E	E	1	1	1	Clinical Medicine Comprehensive	Hematology	A2	U2
115	E	E	E	E	1	1	1	Clinical Medicine Comprehensive	Hematology	A2	U2
116	D	D	D	D	1	1	1	Clinical Medicine Comprehensive	Hematology	A3/A4	U2
117	A	B	A	A	0	1	1	Clinical Medicine Comprehensive	Hematology	A3/A4	U2
118	A	E	A	A	0	1	1	Clinical Medicine Comprehensive	Hematology	A3/A4	U2
119	A	B	A	A	0	1	1	Clinical Medicine Comprehensive	Urology	A3/A4	U2
120	D	D	D	D	1	1	1	Clinical Medicine Comprehensive	Urology	A3/A4	U2
121	B	B	B	B	1	1	1	Clinical Medicine Comprehensive	Metabolic and Endocrine System	A3/A4	U2
122	C	C	C	C	1	1	1	Clinical Medicine Comprehensive	Metabolic and Endocrine System	A3/A4	U2
123	A	A	A	A	1	1	1	Clinical Medicine Comprehensive	Urology	A3/A4	U2
124	D	E	D	C	0	1	0	Clinical Medicine Comprehensive	Urology	A3/A4	U2
125	A	B	A	B	0	1	0	Clinical Medicine Comprehensive	Urology	A3/A4	U2
126	A	C	A	C	0	1	0	Clinical Medicine Comprehensive	Urology	A3/A4	U2
127	E	E	E	E	1	1	1	Clinical Medicine Comprehensive	Cardiovascular System	A3/A4	U2
128	E	A	B	B	0	0	0	Clinical Medicine Comprehensive	Cardiovascular System	A3/A4	U2
129	B	B	C	B	1	0	1	Clinical Medicine Comprehensive	Cardiovascular System	A3/A4	U2
130	B	B	C	B	1	0	1	Clinical Medicine Comprehensive	Cardiovascular System	A3/A4	U2
131	A	B	A	A	0	1	1	Clinical Medicine Comprehensive	Urology	A3/A4	U2
132	D	D	D	D	1	1	1	Clinical Medicine Comprehensive	Urology	A3/A4	U2
133	B	B	B	B	1	1	1	Clinical Medicine Comprehensive	Urology	A3/A4	U2
134	B	E	B	B	0	1	1	Clinical Medicine Comprehensive	Urology	A3/A4	U2
135	A	C	A	A	0	1	1	Clinical Medicine Comprehensive	Musculoskeletal System	B1	U2
136	E	E	E	E	1	1	1	Clinical Medicine Comprehensive	Musculoskeletal System	B1	U2
137	A	A	A	A	1	1	1	Clinical Medicine Comprehensive	Urology	B1	U2
138	C	A	A	A	0	0	0	Clinical Medicine Comprehensive	Urology	B1	U2
139	B	B	B	B	1	1	1	Clinical Medicine Comprehensive	Hematology	B1	U2
140	A	A	A	A	1	1	1	Clinical Medicine Comprehensive	Hematology	B1	U2
141	D	D	D	D	1	1	1	Clinical Medicine Comprehensive	Infectious Diseases and Sexually Transmitted Diseases	B1	U2
142	E	B	E	B	0	1	0	Clinical Medicine Comprehensive	Infectious Diseases and Sexually Transmitted Diseases	B1	U2
143	A	C	A	A	0	1	1	Basic Medicine Comprehensive	Pharmacology	B1	U2
144	C	A	C	C	0	1	1	Basic Medicine Comprehensive	Pharmacology	B1	U2
145	A	A	A	A	1	1	1	Basic Medicine Comprehensive	Pharmacology	B1	U2
146	E	E	E	E	1	1	1	Basic Medicine Comprehensive	Pharmacology	B1	U2
147	C	C	C	C	1	1	1	Clinical Medicine Comprehensive	Cardiovascular System	B1	U2
148	A	A	A	A	1	1	1	Clinical Medicine Comprehensive	Cardiovascular System	B1	U2
149	A	A	A	A	1	1	1	Clinical Medicine Comprehensive	Urology	B1	U2
150	C	C	C	C	1	1	1	Clinical Medicine Comprehensive	Urology	B1	U2
1	A	D	A	A	0	1	1	Humanities and Preventive Medicine Comprehensive	Medical Psychology	A1	U3
2	B	E	E	E	0	0	0	Clinical Medicine Comprehensive	Digestive System	A1	U3
3	B	B	B	B	1	1	1	Clinical Medicine Comprehensive	Respiratory System	A1	U3
4	B	B	B	B	1	1	1	Clinical Medicine Comprehensive	Respiratory System	A1	U3
5	B	B	D	B	1	0	1	Clinical Medicine Comprehensive	Surgery	A1	U3
6	A	A	A	A	1	1	1	Clinical Medicine Comprehensive	Cardiovascular System	A1	U3
7	C	C	C	C	1	1	1	Clinical Medicine Comprehensive	Digestive System	A1	U3
8	B	B	B	B	1	1	1	Clinical Medicine Comprehensive	Rheumatic and Immune Diseases	A1	U3
9	D	C	C	D	0	0	1	Clinical Medicine Comprehensive	Digestive System	A1	U3
10	A	A	A	A	1	1	1	Clinical Medicine Comprehensive	Respiratory System	A1	U3
11	D	D	D	D	1	1	1	Clinical Medicine Comprehensive	Digestive System	A1	U3
12	A	D	D	D	0	0	0	Clinical Medicine Comprehensive	Digestive System	A1	U3
13	B	B	B	B	1	1	1	Clinical Medicine Comprehensive	Digestive System	A1	U3
14	A	A	A	A	1	1	1	Clinical Medicine Comprehensive	Digestive System	A1	U3
15	A	A	A	A	1	1	1	Clinical Medicine Comprehensive	Metabolic and Endocrine System	A1	U3
16	C	B	B	B	0	0	0	Clinical Medicine Comprehensive	Digestive System	A1	U3
17	C	C	C	C	1	1	1	Clinical Medicine Comprehensive	Respiratory System	A1	U3
18	A	A	A	A	1	1	1	Clinical Medicine Comprehensive	Surgery	A1	U3
19	A	A	A	A	1	1	1	Clinical Medicine Comprehensive	Digestive System	A1	U3
20	B	B	B	B	1	1	1	Clinical Medicine Comprehensive	Respiratory System	A1	U3
21	A	C	A	C	0	1	0	Clinical Medicine Comprehensive	Surgery	A1	U3
22	A	A	A	A	1	1	1	Clinical Medicine Comprehensive	Digestive System	A1	U3
23	C	C	C	C	1	1	1	Clinical Medicine Comprehensive	Surgery	A1	U3
24	D	D	D	D	1	1	1	Clinical Medicine Comprehensive	Digestive System	A1	U3
25	D	C	D	C	0	1	0	Clinical Medicine Comprehensive	Digestive System	A1	U3
26	B	B	B	B	1	1	1	Clinical Medicine Comprehensive	Surgery	A1	U3
27	D	D	D	D	1	1	1	Clinical Medicine Comprehensive	Surgery	A1	U3
28	C	D	A	D	0	0	0	Clinical Medicine Comprehensive	Digestive System	A1	U3
29	E	D	E	E	0	1	1	Clinical Medicine Comprehensive	Surgery	A1	U3
30	B	B	B	B	1	1	1	Clinical Medicine Comprehensive	Digestive System	A1	U3
31	B	A	B	B	0	1	1	Clinical Medicine Comprehensive	Musculoskeletal System	A1	U3
32	A	A	A	A	1	1	1	Clinical Medicine Comprehensive	Urology	A1	U3
33	E	E	E	E	1	1	1	Clinical Medicine Comprehensive	Urology	A1	U3
34	A	A	A	A	1	1	1	Clinical Medicine Comprehensive	Urology	A1	U3
35	E	E	E	D	1	1	0	Clinical Medicine Comprehensive	Urology	A1	U3
36	C	E	C	D	0	1	0	Clinical Medicine Comprehensive	Urology	A1	U3
37	A	A	A	A	1	1	1	Clinical Medicine Comprehensive	Hematology	A1	U3
38	C	D	E	C	0	0	1	Clinical Medicine Comprehensive	Hematology	A1	U3
39	C	E	C	E	0	1	0	Clinical Medicine Comprehensive	Hematology	A1	U3
40	C	C	C	C	1	1	1	Clinical Medicine Comprehensive	Hematology	A1	U3
41	C	D	D	C	0	0	1	Clinical Medicine Comprehensive	Hematology	A1	U3
42	D	D	D	D	1	1	1	Clinical Medicine Comprehensive	Hematology	A1	U3
43	B	B	B	A	0	1	0	Clinical Medicine Comprehensive	Hematology	A1	U3
44	C	C	C	C	1	1	1	Clinical Medicine Comprehensive	Hematology	A1	U3
45	D	D	D	D	1	1	1	Clinical Medicine Comprehensive	Cardiovascular System	A1	U3
46	C	C	C	C	1	1	1	Clinical Medicine Comprehensive	Cardiovascular System	A1	U3
47	D	D	D	D	1	1	1	Clinical Medicine Comprehensive	Digestive System	A2	U3
48	C	C	C	C	1	1	1	Clinical Medicine Comprehensive	Respiratory System	A2	U3
49	A	A	C	A	1	0	1	Clinical Medicine Comprehensive	Female Reproductive System	A2	U3
50	B	B	B	B	1	1	1	Clinical Medicine Comprehensive	Digestive System	A2	U3
51	B	C	C	E	0	0	0	Clinical Medicine Comprehensive	Digestive System	A2	U3
52	C	C	C	C	1	1	1	Clinical Medicine Comprehensive	Digestive System	A2	U3
53	B	E	B	E	0	1	0	Clinical Medicine Comprehensive	Nervous and Mental System	A2	U3
54	D	A	D	A	0	1	0	Clinical Medicine Comprehensive	Surgery	A2	U3
55	B	B	B	B	1	1	1	Clinical Medicine Comprehensive	Hematology	A2	U3
56	C	C	D	D	1	0	0	Clinical Medicine Comprehensive	Surgery	A2	U3
57	C	C	C	C	1	1	1	Clinical Medicine Comprehensive	Infectious Diseases and Sexually Transmitted Diseases	A2	U3
58	B	B	B	B	1	1	1	Clinical Medicine Comprehensive	Digestive System	A2	U3
59	C	C	C	C	1	1	1	Clinical Medicine Comprehensive	Surgery	A2	U3
60	B	B	B	B	1	0	1	Clinical Medicine Comprehensive	Infectious Diseases and Sexually Transmitted Diseases	A2	U3
61	C	C	C	C	1	1	1	Clinical Medicine Comprehensive	Digestive System	A2	U3
62	C	C	C	C	1	1	1	Clinical Medicine Comprehensive	Female Reproductive System	A2	U3
63	D	D	D	D	1	1	1	Clinical Medicine Comprehensive	Surgery	A2	U3
64	D	D	D	D	1	1	1	Clinical Medicine Comprehensive	Digestive System	A2	U3
65	D	C	D	E	0	1	0	Clinical Medicine Comprehensive	Surgery	A2	U3
66	E	A	E	E	0	1	1	Clinical Medicine Comprehensive	Rheumatic and Immune Diseases	A2	U3
67	D	D	D	D	1	1	1	Clinical Medicine Comprehensive	Digestive System	A2	U3
68	A	A	A	E	1	1	0	Clinical Medicine Comprehensive	Respiratory System	A2	U3
69	E	E	E	E	1	1	1	Clinical Medicine Comprehensive	Respiratory System	A2	U3
70	D	C	C	D	0	0	1	Clinical Medicine Comprehensive	Respiratory System	A2	U3
71	D	D	D	C	1	1	0	Clinical Medicine Comprehensive	Surgery	A2	U3
72	D	D	D	D	1	1	1	Clinical Medicine Comprehensive	Digestive System	A2	U3
73	D	B	B	B	0	0	0	Clinical Medicine Comprehensive	Digestive System	A2	U3
74	D	A	D	D	0	1	1	Clinical Medicine Comprehensive	Rheumatic and Immune Diseases	A2	U3
75	C	C	C	C	1	1	1	Clinical Medicine Comprehensive	Rheumatic and Immune Diseases	A2	U3
76	C	C	C	C	1	1	1	Clinical Medicine Comprehensive	Surgery	A2	U3
77	B	C	C	C	0	0	0	Clinical Medicine Comprehensive	Surgery	A2	U3
78	B	B	B	B	1	1	1	Clinical Medicine Comprehensive	Surgery	A2	U3
79	B	A	A	B	0	0	1	Clinical Medicine Comprehensive	Digestive System	A2	U3
80	A	A	A	A	1	1	1	Clinical Medicine Comprehensive	Respiratory System	A2	U3
81	D	B	B	B	0	0	0	Clinical Medicine Comprehensive	Surgery	A2	U3
82	B	B	B	B	1	1	1	Clinical Medicine Comprehensive	Surgery	A2	U3
83	A	E	A	A	0	1	1	Clinical Medicine Comprehensive	Respiratory System	A2	U3
84	D	D	D	D	1	1	1	Clinical Medicine Comprehensive	Digestive System	A2	U3
85	D	D	D	D	1	1	1	Clinical Medicine Comprehensive	Surgery	A2	U3
86	D	D	D	D	1	1	1	Clinical Medicine Comprehensive	Pediatric Diseases	A2	U3
87	D	D	D	D	1	1	1	Clinical Medicine Comprehensive	Respiratory System	A2	U3
88	E	D	E	A	0	1	0	Clinical Medicine Comprehensive	Surgery	A2	U3
89	D	D	D	E	1	1	0	Clinical Medicine Comprehensive	Surgery	A2	U3
90	E	E	E	E	1	1	1	Clinical Medicine Comprehensive	Digestive System	A2	U3
91	D	A	B	A	0	0	0	Clinical Medicine Comprehensive	Digestive System	A2	U3
92	A	A	A	A	1	1	1	Clinical Medicine Comprehensive	Surgery	A2	U3
93	B	B	B	B	1	1	1	Clinical Medicine Comprehensive	Pediatric Diseases	A2	U3
94	C	C	C	C	1	1	1	Clinical Medicine Comprehensive	Urology	A2	U3
95	B	B	B	B	1	1	1	Clinical Medicine Comprehensive	Urology	A2	U3
96	C	B	C	C	0	1	1	Clinical Medicine Comprehensive	Urology	A2	U3
97	B	B	B	B	1	1	1	Clinical Medicine Comprehensive	Surgery	A2	U3
98	C	C	B	C	1	0	1	Clinical Medicine Comprehensive	Surgery	A2	U3
99	C	C	C	C	1	1	1	Clinical Medicine Comprehensive	Respiratory System	A2	U3
100	D	A	D	C	0	1	0	Clinical Medicine Comprehensive	Digestive System	A2	U3
101	B	D	B	D	0	1	0	Clinical Medicine Comprehensive	Digestive System	A2	U3
102	C	C	C	C	1	1	1	Clinical Medicine Comprehensive	Digestive System	A3/A4	U3
103	C	C	C	C	1	1	1	Clinical Medicine Comprehensive	Surgery	A3/A4	U3
104	A	A	A	A	1	1	1	Clinical Medicine Comprehensive	Surgery	A3/A4	U3
105	B	B	B	B	1	1	1	Clinical Medicine Comprehensive	Surgery	A3/A4	U3
106	B	A	B	B	0	1	1	Clinical Medicine Comprehensive	Respiratory System	A3/A4	U3
107	A	A	E	A	1	0	1	Clinical Medicine Comprehensive	Respiratory System	A3/A4	U3
108	E	C	E	E	0	1	1	Clinical Medicine Comprehensive	Surgery	A3/A4	U3
109	C	D	D	C	0	0	1	Clinical Medicine Comprehensive	Surgery	A3/A4	U3
110	A	D	A	A	0	1	1	Clinical Medicine Comprehensive	Surgery	A3/A4	U3
111	B	C	C	C	0	0	0	Clinical Medicine Comprehensive	Surgery	A3/A4	U3
112	E	E	B	E	1	0	1	Clinical Medicine Comprehensive	Surgery	A3/A4	U3
113	E	E	E	E	1	1	1	Clinical Medicine Comprehensive	Digestive System	A3/A4	U3
114	C	C	C	C	1	1	1	Clinical Medicine Comprehensive	Digestive System	A3/A4	U3
115	A	A	A	A	1	1	1	Clinical Medicine Comprehensive	Surgery	A3/A4	U3
116	E	E	E	E	1	1	1	Clinical Medicine Comprehensive	Surgery	A3/A4	U3
117	D	D	D	D	1	1	1	Clinical Medicine Comprehensive	Rheumatic and Immune Diseases	A3/A4	U3
118	D	D	D	D	1	1	1	Clinical Medicine Comprehensive	Rheumatic and Immune Diseases	A3/A4	U3
119	E	B	E	E	0	1	1	Clinical Medicine Comprehensive	Surgery	A3/A4	U3
120	D	D	D	D	1	1	1	Clinical Medicine Comprehensive	Surgery	A3/A4	U3
121	E	E	E	E	1	1	1	Clinical Medicine Comprehensive	Surgery	A3/A4	U3
122	A	A	A	A	1	1	1	Clinical Medicine Comprehensive	Surgery	A3/A4	U3
123	A	A	C	A	1	0	1	Clinical Medicine Comprehensive	Respiratory System	A3/A4	U3
124	A	A	B	A	1	0	1	Clinical Medicine Comprehensive	Respiratory System	A3/A4	U3
125	B	B	B	B	1	1	1	Clinical Medicine Comprehensive	Surgery	A3/A4	U3
126	E	B	E	E	0	1	1	Clinical Medicine Comprehensive	Respiratory System	A3/A4	U3
127	D	D	D	C	1	1	0	Clinical Medicine Comprehensive	Respiratory System	A3/A4	U3
128	D	D	D	D	1	1	1	Clinical Medicine Comprehensive	Respiratory System	A3/A4	U3
129	E	E	E	E	1	1	1	Clinical Medicine Comprehensive	Respiratory System	A3/A4	U3
130	E	E	E	E	1	1	1	Clinical Medicine Comprehensive	Digestive System	A3/A4	U3
131	B	B	B	B	1	1	1	Clinical Medicine Comprehensive	Digestive System	A3/A4	U3
132	B	B	B	B	1	1	1	Clinical Medicine Comprehensive	Digestive System	A3/A4	U3
133	C	C	C	C	1	1	1	Clinical Medicine Comprehensive	Cardiovascular System	B1	U3
134	D	E	D	E	0	1	0	Clinical Medicine Comprehensive	Cardiovascular System	B1	U3
135	E	E	E	E	1	1	1	Clinical Medicine Comprehensive	Musculoskeletal System	B1	U3
136	A	A	A	A	1	1	1	Clinical Medicine Comprehensive	Musculoskeletal System	B1	U3
137	D	D	D	D	1	1	1	Clinical Medicine Comprehensive	Cardiovascular System	B1	U3
138	A	A	A	A	1	1	1	Clinical Medicine Comprehensive	Cardiovascular System	B1	U3
139	E	E	E	E	1	1	1	Clinical Medicine Comprehensive	Hematology	B1	U3
140	D	D	D	D	1	1	1	Clinical Medicine Comprehensive	Hematology	B1	U3
141	A	B	E	B	0	0	1	Clinical Medicine Comprehensive	Digestive System	B1	U3
142	D	D	D	D	1	1	1	Clinical Medicine Comprehensive	Digestive System	B1	U3
143	B	B	B	B	1	1	1	Clinical Medicine Comprehensive	Digestive System	B1	U3
144	C	A	A	A	0	0	0	Clinical Medicine Comprehensive	Digestive System	B1	U3
145	C	C	C	C	1	1	1	Clinical Medicine Comprehensive	Urology	B1	U3
146	B	C	B	B	0	1	1	Clinical Medicine Comprehensive	Urology	B1	U3
147	E	E	E	E	1	1	1	Clinical Medicine Comprehensive	Nervous and Mental System	B1	U3
148	C	C	C	C	1	1	1	Clinical Medicine Comprehensive	Nervous and Mental System	B1	U3
149	C	C	C	C	1	1	1	Clinical Medicine Comprehensive	Nervous and Mental System	B1	U3
150	D	D	D	D	1	1	1	Clinical Medicine Comprehensive	Nervous and Mental System	B1	U3
1	B	E	B	B	0	1	1	Clinical Medicine Comprehensive	Pediatric Diseases	A1	U4
2	A	A	A	A	1	1	1	Clinical Medicine Comprehensive	Nervous and Mental System	A1	U4
3	B	B	B	B	1	1	1	Clinical Medicine Comprehensive	Female Reproductive System	A1	U4
4	E	C	E	E	0	1	1	Clinical Medicine Comprehensive	Pediatric Diseases	A1	U4
5	B	E	B	B	0	1	1	Clinical Medicine Comprehensive	Pediatric Diseases	A1	U4
6	D	D	D	D	1	1	1	Clinical Medicine Comprehensive	Nervous and Mental System	A1	U4
7	A	A	A	A	1	1	1	Clinical Medicine Comprehensive	Infectious Diseases and Sexually Transmitted Diseases	A1	U4
8	D	D	D	D	1	1	1	Clinical Medicine Comprehensive	Pediatric Diseases	A1	U4
9	A	A	A	A	1	1	1	Clinical Medicine Comprehensive	Nervous and Mental System	A1	U4
10	D	D	D	D	1	1	1	Clinical Medicine Comprehensive	Pediatric Diseases	A1	U4
11	A	B	A	A	0	1	1	Clinical Medicine Comprehensive	Pediatric Diseases	A1	U4
12	A	D	A	D	0	1	0	Clinical Medicine Comprehensive	Cardiovascular System	A1	U4
13	B	B	B	B	1	1	1	Clinical Medicine Comprehensive	Nervous and Mental System	A1	U4
14	A	A	C	A	1	1	1	Clinical Medicine Comprehensive	Female Reproductive System	A1	U4
15	B	C	B	B	0	1	1	Clinical Medicine Comprehensive	Female Reproductive System	A1	U4
16	E	B	E	E	0	1	1	Clinical Medicine Comprehensive	Pediatric Diseases	A1	U4
17	C	C	C	C	1	1	1	Clinical Medicine Comprehensive	Respiratory System	A1	U4
18	E	E	E	E	1	1	1	Clinical Medicine Comprehensive	Female Reproductive System	A1	U4
19	A	A	A	A	1	1	1	Clinical Medicine Comprehensive	Pediatric Diseases	A1	U4
20	D	D	D	D	1	1	1	Clinical Medicine Comprehensive	Pediatric Diseases	A1	U4
21	B	B	B	B	1	1	1	Clinical Medicine Comprehensive	Nervous and Mental System	A1	U4
22	D	C	B	C	0	0	0	Clinical Medicine Comprehensive	Nervous and Mental System	A1	U4
23	E	D	E	E	0	1	1	Clinical Medicine Comprehensive	Female Reproductive System	A1	U4
24	A	A	A	A	1	1	1	Clinical Medicine Comprehensive	Nervous and Mental System	A1	U4
25	D	D	D	D	1	1	1	Clinical Medicine Comprehensive	Female Reproductive System	A1	U4
26	A	A	A	A	1	1	1	Clinical Medicine Comprehensive	Nervous and Mental System	A1	U4
27	B	B	B	B	1	1	1	Clinical Medicine Comprehensive	Nervous and Mental System	A1	U4
28	A	A	A	A	1	1	1	Clinical Medicine Comprehensive	Pediatric Diseases	A1	U4
29	A	A	A	A	1	1	1	Clinical Medicine Comprehensive	Cardiovascular System	A1	U4
30	A	C	A	A	0	1	1	Clinical Medicine Comprehensive	Pediatric Diseases	A1	U4
31	C	D	C	C	0	1	1	Clinical Medicine Comprehensive	Pediatric Diseases	A1	U4
32	C	A	C	C	0	1	1	Clinical Medicine Comprehensive	Female Reproductive System	A1	U4
33	A	B	B	B	0	0	0	Clinical Medicine Comprehensive	Female Reproductive System	A1	U4
34	E	E	E	E	1	1	1	Clinical Medicine Comprehensive	Female Reproductive System	A1	U4
35	E	E	E	E	1	1	1	Clinical Medicine Comprehensive	Nervous and Mental System	A1	U4
36	D	D	D	D	1	1	1	Clinical Medicine Comprehensive	Nervous and Mental System	A1	U4
37	E	E	E	E	1	1	1	Clinical Medicine Comprehensive	Nervous and Mental System	A1	U4
38	D	D	D	D	1	1	1	Clinical Medicine Comprehensive	Female Reproductive System	A1	U4
39	A	A	A	A	1	1	1	Clinical Medicine Comprehensive	Female Reproductive System	A1	U4
40	D	A	D	D	0	1	1	Clinical Medicine Comprehensive	Female Reproductive System	A1	U4
41	A	A	A	A	1	1	1	Clinical Medicine Comprehensive	Musculoskeletal System	A1	U4
42	A	A	A	A	1	1	1	Clinical Medicine Comprehensive	Nervous and Mental System	A2	U4
43	B	A	A	A	0	0	0	Clinical Medicine Comprehensive	Nervous and Mental System	A2	U4
44	B	B	B	B	1	1	1	Clinical Medicine Comprehensive	Nervous and Mental System	A2	U4
45	D	D	D	D	1	1	1	Clinical Medicine Comprehensive	Female Reproductive System	A2	U4
46	B	B	B	B	1	1	1	Clinical Medicine Comprehensive	Female Reproductive System	A2	U4
47	A	A	A	A	1	1	1	Clinical Medicine Comprehensive	Pediatric Diseases	A2	U4
48	A	A	A	A	1	1	1	Clinical Medicine Comprehensive	Pediatric Diseases	A2	U4
49	A	A	A	A	1	1	1	Clinical Medicine Comprehensive	Pediatric Diseases	A2	U4
50	B	B	B	B	1	1	1	Clinical Medicine Comprehensive	Urology	A2	U4
51	D	C	C	C	0	0	0	Clinical Medicine Comprehensive	Female Reproductive System	A2	U4
52	B	B	A	B	1	0	1	Clinical Medicine Comprehensive	Nervous and Mental System	A2	U4
53	A	A	A	A	1	1	1	Clinical Medicine Comprehensive	Pediatric Diseases	A2	U4
54	B	B	B	B	1	1	1	Clinical Medicine Comprehensive	Nervous and Mental System	A2	U4
55	A	A	A	A	1	1	1	Clinical Medicine Comprehensive	Pediatric Diseases	A2	U4
56	A	A	A	A	1	1	1	Clinical Medicine Comprehensive	Surgery	A2	U4
57	E	A	E	D	0	1	0	Clinical Medicine Comprehensive	Female Reproductive System	A2	U4
58	B	B	B	B	1	1	1	Clinical Medicine Comprehensive	Female Reproductive System	A2	U4
59	B	B	B	B	1	1	1	Clinical Medicine Comprehensive	Female Reproductive System	A2	U4
60	D	D	B	B	0	0	0	Clinical Medicine Comprehensive	Urology	A2	U4
61	E	C	E	E	0	1	1	Clinical Medicine Comprehensive	Female Reproductive System	A2	U4
62	A	A	A	A	1	1	1	Clinical Medicine Comprehensive	Female Reproductive System	A2	U4
63	A	E	A	C	0	1	0	Clinical Medicine Comprehensive	Pediatric Diseases	A2	U4
64	B	B	B	B	1	1	1	Clinical Medicine Comprehensive	Female Reproductive System	A2	U4
65	A	A	A	A	1	1	1	Clinical Medicine Comprehensive	Nervous and Mental System	A2	U4
66	B	B	B	B	1	1	1	Clinical Medicine Comprehensive	Nervous and Mental System	A2	U4
67	D	D	D	D	1	1	1	Clinical Medicine Comprehensive	Nervous and Mental System	A2	U4
68	A	A	A	A	1	1	1	Clinical Medicine Comprehensive	Nervous and Mental System	A2	U4
69	B	B	B	B	1	1	1	Clinical Medicine Comprehensive	Infectious Diseases and Sexually Transmitted Diseases	A2	U4
70	A	A	A	A	1	1	1	Clinical Medicine Comprehensive	Female Reproductive System	A2	U4
71	C	C	C	C	1	1	1	Clinical Medicine Comprehensive	Nervous and Mental System	A2	U4
72	C	C	C	C	1	1	1	Clinical Medicine Comprehensive	Female Reproductive System	A2	U4
73	C	D	C	C	0	1	1	Clinical Medicine Comprehensive	Nervous and Mental System	A2	U4
74	A	A	A	A	1	1	1	Clinical Medicine Comprehensive	Female Reproductive System	A2	U4
75	B	B	B	B	1	1	1	Clinical Medicine Comprehensive	Nervous and Mental System	A2	U4
76	C	C	E	C	1	0	1	Clinical Medicine Comprehensive	Pediatric Diseases	A2	U4
77	A	A	A	A	1	1	1	Clinical Medicine Comprehensive	Pediatric Diseases	A2	U4
78	E	E	E	E	1	1	1	Clinical Medicine Comprehensive	Pediatric Diseases	A2	U4
79	B	B	B	B	1	1	1	Clinical Medicine Comprehensive	Pediatric Diseases	A2	U4
80	A	A	A	A	1	1	1	Clinical Medicine Comprehensive	Pediatric Diseases	A2	U4
81	E	D	D	E	0	0	1	Clinical Medicine Comprehensive	Nervous and Mental System	A2	U4
82	E	B	B	B	0	0	0	Clinical Medicine Comprehensive	Pediatric Diseases	A2	U4
83	D	D	D	D	1	1	1	Clinical Medicine Comprehensive	Female Reproductive System	A2	U4
84	E	E	E	E	1	1	1	Clinical Medicine Comprehensive	Nervous and Mental System	A2	U4
85	A	A	A	A	1	1	1	Clinical Medicine Comprehensive	Pediatric Diseases	A2	U4
86	C	A	A	A	0	0	0	Clinical Medicine Comprehensive	Female Reproductive System	A2	U4
87	B	B	B	B	1	1	1	Clinical Medicine Comprehensive	Infectious Diseases and Sexually Transmitted Diseases	A2	U4
88	C	C	C	C	1	1	1	Clinical Medicine Comprehensive	Nervous and Mental System	A2	U4
89	D	C	C	C	0	0	0	Clinical Medicine Comprehensive	Cardiovascular System	A2	U4
90	C	B	C	E	0	1	0	Clinical Medicine Comprehensive	Cardiovascular System	A2	U4
91	B	B	B	B	1	1	1	Clinical Medicine Comprehensive	Pediatric Diseases	A2	U4
92	C	C	C	C	1	1	1	Clinical Medicine Comprehensive	Nervous and Mental System	A2	U4
93	A	B	B	E	0	0	0	Clinical Medicine Comprehensive	Pediatric Diseases	A2	U4
94	E	D	E	D	0	1	0	Clinical Medicine Comprehensive	Pediatric Diseases	A2	U4
95	B	E	A	B	0	0	1	Clinical Medicine Comprehensive	Nervous and Mental System	A2	U4
96	C	C	C	C	1	1	1	Clinical Medicine Comprehensive	Female Reproductive System	A2	U4
97	B	B	B	B	1	1	1	Clinical Medicine Comprehensive	Female Reproductive System	A2	U4
98	D	D	D	D	1	1	1	Clinical Medicine Comprehensive	Female Reproductive System	A2	U4
99	A	A	A	A	1	1	1	Clinical Medicine Comprehensive	Female Reproductive System	A2	U4
100	C	C	B	C	1	0	1	Clinical Medicine Comprehensive	Pediatric Diseases	A2	U4
101	E	E	E	E	1	1	1	Clinical Medicine Comprehensive	Female Reproductive System	A2	U4
102	E	B	E	E	0	1	1	Clinical Medicine Comprehensive	Pediatric Diseases	A2	U4
103	C	E	C	A	0	1	0	Clinical Medicine Comprehensive	Female Reproductive System	A2	U4
104	E	E	C	C	1	0	0	Clinical Medicine Comprehensive	Nervous and Mental System	A2	U4
105	A	A	A	A	1	1	1	Clinical Medicine Comprehensive	Female Reproductive System	A2	U4
106	C	C	C	C	1	1	1	Clinical Medicine Comprehensive	Pediatric Diseases	A3/A4	U4
107	A	A	A	E	1	1	0	Clinical Medicine Comprehensive	Pediatric Diseases	A3/A4	U4
108	A	D	D	D	0	0	0	Clinical Medicine Comprehensive	Pediatric Diseases	A3/A4	U4
109	D	D	D	D	1	1	1	Clinical Medicine Comprehensive	Pediatric Diseases	A3/A4	U4
110	A	A	C	A	1	0	1	Clinical Medicine Comprehensive	Pediatric Diseases	A3/A4	U4
111	A	A	A	A	1	1	1	Clinical Medicine Comprehensive	Female Reproductive System	A3/A4	U4
112	B	B	B	B	1	1	1	Clinical Medicine Comprehensive	Female Reproductive System	A3/A4	U4
113	C	A	C	C	0	1	1	Clinical Medicine Comprehensive	Pediatric Diseases	A3/A4	U4
114	B	A	B	B	0	1	1	Clinical Medicine Comprehensive	Pediatric Diseases	A3/A4	U4
115	C	C	C	C	1	1	1	Clinical Medicine Comprehensive	Female Reproductive System	A3/A4	U4
116	A	A	A	A	1	1	1	Clinical Medicine Comprehensive	Female Reproductive System	A3/A4	U4
117	A	C	D	A	0	0	1	Clinical Medicine Comprehensive	Female Reproductive System	A3/A4	U4
118	D	D	D	D	1	1	1	Clinical Medicine Comprehensive	Female Reproductive System	A3/A4	U4
119	B	B	B	B	1	1	1	Clinical Medicine Comprehensive	Nervous and Mental System	A3/A4	U4
120	A	E	E	E	0	0	0	Clinical Medicine Comprehensive	Nervous and Mental System	A3/A4	U4
121	D	D	B	D	0	1	1	Clinical Medicine Comprehensive	Nervous and Mental System	A3/A4	U4
122	D	D	D	D	1	1	1	Clinical Medicine Comprehensive	Surgery	A3/A4	U4
123	B	B	A	B	1	0	1	Clinical Medicine Comprehensive	Surgery	A3/A4	U4
124	C	C	C	C	1	1	1	Clinical Medicine Comprehensive	Nervous and Mental System	A3/A4	U4
125	A	A	A	A	1	1	1	Clinical Medicine Comprehensive	Nervous and Mental System	A3/A4	U4
126	A	A	A	A	1	1	1	Clinical Medicine Comprehensive	Female Reproductive System	A3/A4	U4
127	E	E	C	A	1	0	0	Clinical Medicine Comprehensive	Female Reproductive System	A3/A4	U4
128	E	B	E	E	0	1	1	Clinical Medicine Comprehensive	Female Reproductive System	A3/A4	U4
129	A	A	A	A	1	1	1	Clinical Medicine Comprehensive	Female Reproductive System	A3/A4	U4
130	E	E	E	E	1	1	1	Clinical Medicine Comprehensive	Female Reproductive System	A3/A4	U4
131	A	A	A	A	1	1	1	Clinical Medicine Comprehensive	Female Reproductive System	A3/A4	U4
132	E	E	E	E	1	1	1	Clinical Medicine Comprehensive	Female Reproductive System	A3/A4	U4
133	C	B	C	C	0	1	1	Clinical Medicine Comprehensive	Female Reproductive System	A3/A4	U4
134	A	D	D	D	0	0	0	Clinical Medicine Comprehensive	Female Reproductive System	A3/A4	U4
135	D	D	D	D	1	1	1	Clinical Medicine Comprehensive	Nervous and Mental System	A3/A4	U4
136	E	E	E	C	1	1	1	Clinical Medicine Comprehensive	Nervous and Mental System	A3/A4	U4
137	B	B	B	B	1	1	1	Clinical Medicine Comprehensive	Female Reproductive System	B1	U4
138	C	C	C	C	1	1	1	Clinical Medicine Comprehensive	Female Reproductive System	B1	U4
139	E	B	E	B	0	1	0	Clinical Medicine Comprehensive	Pediatric Diseases	B1	U4
140	B	E	B	B	0	1	1	Clinical Medicine Comprehensive	Pediatric Diseases	B1	U4
141	A	A	A	A	1	1	1	Clinical Medicine Comprehensive	Pediatric Diseases	B1	U4
142	D	C	B	D	0	0	1	Clinical Medicine Comprehensive	Pediatric Diseases	B1	U4
143	D	C	D	D	0	1	1	Clinical Medicine Comprehensive	Female Reproductive System	B1	U4
144	E	A	E	E	0	1	1	Clinical Medicine Comprehensive	Female Reproductive System	B1	U4
145	E	E	E	E	1	1	1	Clinical Medicine Comprehensive	Female Reproductive System	B1	U4
146	A	A	A	A	1	1	1	Clinical Medicine Comprehensive	Female Reproductive System	B1	U4
147	D	A	D	D	0	1	1	Clinical Medicine Comprehensive	Infectious Diseases and Sexually Transmitted Diseases	B1	U4
148	B	B	B	B	1	1	1	Clinical Medicine Comprehensive	Infectious Diseases and Sexually Transmitted Diseases	B1	U4
149	E	E	E	E	1	1	1	Clinical Medicine Comprehensive	Pediatric Diseases	B1	U4
150	C	E	C	C	0	1	1	Clinical Medicine Comprehensive	Pediatric Diseases	B1	U4
